# Supplementary material for: Mechanism of isoleucyl-tRNA synthetase 2 regulating proliferation and apoptosis of cervical cancer cells
Source: Sci Rep. 2026 Mar 2;16:11578. doi: 10.1038/s41598-026-41218-7 (PMC13056935; doi:10.1038/s41598-026-41218-7)
Supplement: Supplementary file 1 — Supplementary Material 1 [file 41598_2026_41218_MOESM1_ESM.zip]

Archive with 13 entries (12 files):
- GENEBANK/
- GENEBANK/pcDNA3.1-IARS2-tb.gb
- GENEBANK/pCMV-RRAGB(human)-3├ùFLAG-Neo.gb
- GENEBANK/.DS_Store
- __MACOSX/GENEBANK/._.DS_Store
- GENEBANK/pcDNA3.1-IARS2-╬ö1-48-flag.gb
- GENEBANK/pcDNA3.1-IARS2.gb
- GENEBANK/pcDNA3.1-IARS2-K664A:K667A.gb
- GENEBANK/GENEBANK.gb
- GENEBANK/pcDNA3.1-eIF4E.gb
- GENEBANK/pcDNA3.1-IARS2-H112A:P115A.gb
- GENEBANK/pCMV-RRAGD(human)-3├ùFLAG.gb
- GENEBANK/pCMV-RRAGD(human)-3├ùFLAG-Neo.gb
