# Supplementary material for: Mechanism of isoleucyl-tRNA synthetase 2 regulating proliferation and apoptosis of cervical cancer cells
Source: Sci Rep. 2026 Mar 2;16:11578. doi: 10.1038/s41598-026-41218-7 (PMC13056935; doi:10.1038/s41598-026-41218-7)
Supplement: Supplementary file 1 — Supplementary Material 1 [file 41598_2026_41218_MOESM1_ESM.zip › GENEBANK/GENEBANK.gb]

LOCUS       Exported                1200 bp DNA     linear   UNA 23-AUG-2023
DEFINITION  natural linear DNA
ACCESSION   .
VERSION     .
KEYWORDS    .
SOURCE      natural DNA sequence
  ORGANISM  unspecified
REFERENCE   1  (bases 1 to 1200)
  AUTHORS   Macapp
  TITLE     Direct Submission
  JOURNAL   Exported Jul 8, 2024 from SnapGene 6.0.2
            https://www.snapgene.com
FEATURES             Location/Qualifiers
     source          1..1200
                     /mol_type="genomic DNA"
                     /organism="unspecified"
ORIGIN
        1 atgtccctgc agtacggggc ggaggagacg cccctcgccg gcagttacgg cgcggccgat
       61 tcgtttccaa aggacttcgg ctacggcgtg gaggaggagg aagaggaggc ggcggcggcg
      121 ggcggagggg ttggggcagg ggcaggcggt ggctgtggtc cggggggcgc tgacagctcc
      181 aagccgagga ttctgctcat gggactccgg cgcagcggca agtcctccat ccagaaggtg
      241 gtgtttcata agatgtcacc caacgagacc ctctttttgg aaagtaccaa caagatttat
      301 aaggatgaca tttccaatag ctcctttgtg aatttccaga tatgggattt tcctgggcaa
      361 atggactttt ttgacccaac ctttgactat gagatgatct tcaggggaac aggagcattg
      421 atatacgtca ttgacgcaca ggatgactac atggaggctt taacaagact tcacattact
      481 gtttctaaag cctacaaagt taacccagac atgaattttg aggtttttat tcacaaagtt
      541 gatggtctgt ctgatgatca caaaatagaa acacagaggg acattcatca aagggccaat
      601 gatgaccttg cagatgctgg gctagaaaaa ctccatctta gcttttatct gactagtatc
      661 tatgaccatt caatatttga agcctttagt aaggtggtgc agaaactcat tccacaactg
      721 ccgaccttgg aaaacctatt aaatatcttt atatcaaatt caggtattga aaaagctttt
      781 ctctttgatg ttgtcagcaa aatctacatt gcaacagaca gttcccctgt ggatatgcaa
      841 tcttatgaac tttgctgtga catgatcgat gttgtaattg atgtgtcttg tatatatggg
      901 ttaaaggaag atggaagtgg aagtgcttat gacaaagaat ctatggcaat tatcaagctg
      961 aataatacaa ctgtccttta tttaaaggag gtgactaaat ttttggcact ggtctgcatt
     1021 ctaagggaag aaagctttga aagaaaaggt ttaatagact acaacttcca ctgtttccga
     1081 aaagctattc atgaggtttt tgaggtgggt gtgacttctc acaggagctg tggtcaccag
     1141 actagtgcct ccagtctgaa agcgctgaca cacaatggca cgccacgaaa cgccatctag
//
